# Supplementary material for: Tetrahedral Nitrogen Atoms Arrangement in A‐Site Cations: A New Approach for Regulating Sensitivity and Energy of Perovskite Energetic Materials
Source: Adv Sci (Weinh). 2025 Mar 24;12(19):2415680. doi: 10.1002/advs.202415680 (PMC12097078; doi:10.1002/advs.202415680)
Supplement: Supplementary file 2 — Supporting Information [file ADVS-12-2415680-s005.xlsx]

## Sheet: Detonation parameters
							EXPLO5_V6.05.02
							Date: 2024/1/30
							Time: 20:31:23
		RESULTS OF CALCULATION:
	Job title:				Test calculation
	Comment:
	Reactant density:				1.99	g/cm3
	Initial pressure:				0.1	MPa
	Reactant brutto formula:				C(6.000) H(14.000) N(4.000) O(12.000) Cl(3.000) Na(1.000)
	Oxygen balance:				-20.708	%
	Energy of formation (at 298.15 K):				2188.6	kJ/kg
	Entalphy of formation (at 298.15 K):				2101.71	kJ/kg
	Relative molar mass:				463.55
		Composition of reactant is:
	Ractant name:				Amount (%)
	HXP-1				100
		Parameters at C-J point:
	Detonation parameters						Composition of detonation products (47):
	Heat of detonation =			-8303.87	kJ/kg		(per mol of expl.)		(per kg of expl.)	(Mol %)	(Mass %)
	Detonation temperature =			5191.06	K		CH2O2	3.2693	7.05269	24.1611	32.46
	Detonation pressure =			43.094	GPa		H2O	2.43959	5.26279	18.0292	9.4811
	Detonation velocity =			9118.5	m/s		HCl	1.92439	4.15139	14.2218	15.1364
	Particle velocity =			2374.87	m/s		N2	1.90852	4.11716	14.1045	11.5334
	Sound velocity =			6743.63	m/s		CO	1.29887	2.80197	9.599	7.8483
	Density of products =			2.69081	g/cm3		NaCl(l)	0.999999	2.15724	7.3903	12.6069
	Specific volume of products =			0.372	cm3/g		CO2	0.857814	1.85052	6.3395	8.1441
	Exponent 'Gamma' =			2.84			C(d)	0.481603	1.03894	3.5592	1.2479
	Moles of gaseous products =			12.05	mol/mol EM		NH3	0.118889	0.256473	0.8786	0.4368
	Moles of condensed products =			1.482	mol/mol EM		Cl	0.0753967	0.162649	0.5572	0.5766
	Mean Mw of gas =			33.139	g/mol		H2	0.0670036	0.144543	0.4952	0.0291
	Mean Mw of condensed prod. =			43.348	g/mol		HCN	0.0577182	0.124512	0.4266	0.3365
	Mean Mw of all prod. =			34.257	g/mol		CH4	0.0122088	0.0263375	0.0902	0.0423
	Volume og gas at STP =			635.713	dm3/kg EM		C2H4	0.00702982	0.015165	0.052	0.0425
	Internal energy of products =			11123.9	kJ/kg		C2H6	0.00320311	0.00690991	0.0237	0.0208
	Compression energy =			2820.01	kJ/kg		NO	0.00213803	0.00461225	0.0158	0.0138
	Entropy of products) =			7.386	kJ/kg K		CH3OH	0.00121218	0.00261497	0.009	0.0084
							N2H4	0.00119736	0.00258301	0.0088	0.0083
							H	0.000990103	0.0021359	0.0073	0.0002
							O	0.000983573	0.00212181	0.0073	0.0034
							NH2	0.000898543	0.00193838	0.0066	0.0031
							CNO	0.00069841	0.00150664	0.0052	0.0063
							O2	0.00067588	0.00145804	0.005	0.0047
							OH	0.000327899	0.000707358	0.0024	0.0012
							H2O2	0.000188698	0.000407068	0.0014	0.0014
							N	0.000185113	0.000399334	0.0014	0.0006
							ClO	0.000108449	0.000233952	0.0008	0.0012
							CH2O	5.51352e-05	0.00011894	0.0004	0.0004
							CClO	3.47417e-05	7.49465e-05	0.0003	0.0005
							Cl2	3.38845e-05	7.30971e-05	0.0003	0.0005
							HCNO	2.01372e-05	4.3441e-05	0.0001	0.0002
							N2O	4.56407e-06	9.84583e-06	0	0
							C(gr)	4.49286e-07	9.69219e-07	0	0
							CH3Cl	3.1181e-07	6.7265e-07	0	0
							NaCl(s)	2.57407e-07	5.55291e-07	0	0
							Na2CO3(s)	2.14666e-07	4.63088e-07	0	0
							NaOH(l)	1.07323e-07	2.31522e-07	0	0
							NaOH(s)	3.74632e-08	8.08174e-08	0	0
							Na	1.61607e-08	3.48627e-08	0	0
							Na2CO3(l)	1.28218e-08	2.76599e-08	0	0
							CHCl3	9.16584e-09	1.9773e-08	0	0
							Na2O(l)	6.25129e-12	1.34856e-11	0	0
							Na(l)	4.6814e-12	1.00989e-11	0	0
							Na2O(s)	3.4928e-13	7.53483e-13	0	0
							NaOH	1.32337e-13	2.85484e-13	0	0
							NaO	1.09472e-13	2.36158e-13	0	0
							NaCl	4.69754e-20	1.01337e-19	0	0
		Valus of other parameters:
	- Compression energy of detnation products:					5.61182	kJ/cm3	2820.01	kJ/kg
	- Total internal energy of detonation products:					22.1365	kJ/cm3	11123.9	kJ/kg
	- Total heat energy :					-16.5247	kJ/cm3	-8303.87	kJ/kg
	Excluded products (10):
	C;	C(Liq.1);	C(Liq.2);	CCl4;	CH2Cl2;	H2O(l);	N2O3;	Na(s);	NO2;	O3;
	NOTES :
	DataBase:		D:\YZX.xls
	Equation of state:		BKW EOS
	'BKWN' set of constants ; (Covolumes set 1)
	Alpha=0.5, Beta=0.38, Kappa=9.41, Theta=4250)
	Activity :		Model 1: Condensed products form pure phase (Default)
	Products concentration treshold (mol) =				1e-25
	Sum of amounts of negligible products (mol) =				1e-17
	Correction parameter for condensed products (mol) =				1e-07
	Products convergence tolerance (mol) =				1e-06

## Sheet: Shock adiabat
SHOCK ADIABAT OF DETONATION PRODUCTS
No	Rho,g/cm3	V, cm3/g	V/Vo	p, GPa	T, K	D, m/s	Up, m/s	Qv, kJ/kg	Es, kJ/kg	Ec, kJ/kg	C(d)	C(gr)	C2H4	C2H6	CClO	CH2O	CH2O2	CH3Cl	CH3OH	CH4	CHCl3	Cl	Cl2	ClO	CNO	CO	CO2	H	H2	H2O	H2O2	HCl	HCN	HCNO	N	N2	N2H4	N2O	Na	Na(l)	Na2CO3(l)	Na2CO3(s)	Na2O(l)	Na2O(s)	NaCl	NaCl(l)	NaCl(s)	NaO	NaOH
1	2.6074	0.3835	0.7632	39.4638	5089.66	9151.51	2166.97	-8292.34	10640.2	2347.88	0.437359	5.67582e-07	0.00940003	0.00426826	4.3247e-05	8.3023e-05	2.99344	5.09746e-07	0.00152024	0.0167506	9.05264e-09	0.0678888	3.30005e-05	9.12992e-05	0.000672714	1.55501	0.900484	0.0012497	0.0890248	2.6499	0.000174077	1.93191	0.0672759	2.83547e-05	0.000167369	1.89811	0.00105977	4.25452e-06	2.21291e-08	4.98553e-12	1.38191e-08	1.62859e-07	5.87861e-12	3.31229e-13	2.05348e-19	0.999999	2.02982e-07	2.14599e-13	3.00337e-13
2	2.96114	0.3377	0.672	57.532	5610.08	9388.94	3079.21	-8302.17	13043	4740.78	0.476223	2.60165e-07	0.00299195	0.00137108	1.6986e-05	1.42928e-05	4.10273	6.503e-08	0.000579452	0.00449308	1.0226e-08	0.110256	3.79225e-05	0.000193819	0.000825557	0.701158	0.668154	0.000482419	0.026501	1.74856	0.000231113	1.88946	0.0370757	6.50702e-06	0.000284217	1.93288	0.00191229	5.77476e-06	6.45959e-09	4.32582e-12	7.10561e-09	2.63433e-07	7.3289e-12	4.01802e-13	7.20889e-18	0.999994	5.51283e-06	1.28848e-14	9.33064e-15
3	2.40958	0.415	0.8259	32.0906	4884.6	9623.33	1675.71	-8236.35	9640.36	1404.01	0.194941	1.34092e-06	0.0191766	0.00863211	7.1918e-05	0.000210777	2.34704	1.62843e-06	0.00254357	0.035149	9.35698e-09	0.0539194	3.17467e-05	6.11796e-05	0.000622818	2.30787	0.957788	0.00214218	0.169551	3.07481	0.0001375	1.94588	0.0980803	6.20147e-05	0.000136012	1.8674	0.000818302	3.58835e-06	4.78539e-08	6.04289e-12	1.34159e-08	7.42339e-08	4.91376e-12	2.8305e-13	6.43203e-18	1	1.38627e-07	1.03801e-12	2.01621e-12
4	2.74252	0.3646	0.7256	45.5234	5259.74	9130.76	2505.38	-8307.8	11446.3	3138.48	0.495601	3.96443e-07	0.00590159	0.00269416	3.0309e-05	4.26478e-05	3.43801	2.30127e-07	0.00105207	0.0100419	9.29704e-09	0.0806923	3.45329e-05	0.000120864	0.000716853	1.15803	0.826613	0.000857865	0.0560778	2.3053	0.000197449	1.91909	0.0526538	1.62488e-05	0.00019832	1.91425	0.00129808	4.76885e-06	1.33786e-08	4.53787e-12	1.19222e-08	2.45752e-07	6.47295e-12	3.59931e-13	1.87659e-20	0.999999	3.11311e-07	7.21914e-14	7.94747e-14
5	2.82602	0.3539	0.7042	49.7591	5380.7	9193.65	2719.76	-8309.61	12008.2	3698.56	0.500989	3.31575e-07	0.00449089	0.00205534	2.42679e-05	2.806e-05	3.70303	1.41125e-07	0.000835821	0.00734206	9.57929e-09	0.0904371	3.56949e-05	0.000144241	0.000750952	0.958069	0.770176	0.00068277	0.0420146	2.08782	0.000210835	1.90932	0.0456542	1.14497e-05	0.000224096	1.92242	0.00149047	5.1187e-06	9.96613e-09	4.37465e-12	1.01747e-08	2.80407e-07	6.81016e-12	3.76121e-13	1.04754e-18	0.999999	4.78767e-07	3.69416e-14	3.48146e-14
6	2.69091	0.3716	0.7395	43.0979	5191.05	9118.44	2375.1	-8303.9	11124.5	2820.56	0.481707	4.49048e-07	0.007026	0.00320147	3.47249e-05	5.50973e-05	3.2696	3.11548e-07	0.00121166	0.012203	9.16368e-09	0.0753991	3.38805e-05	0.000108449	0.000698281	1.29853	0.857787	0.00098963	0.0669754	2.43938	0.000188686	1.92439	0.0576992	2.01249e-05	0.000185084	1.90854	0.00119731	4.56349e-06	1.61503e-08	4.67995e-12	1.28212e-08	2.14749e-07	6.25065e-12	3.49244e-13	4.6865e-20	0.999999	2.5738e-07	1.09332e-13	1.32151e-13
7	2.65901	0.3761	0.7484	41.6703	5151.3	9122.84	2295.32	-8300.23	10934.5	2634.25	0.468027	4.88725e-07	0.0078467	0.00357062	3.77861e-05	6.45175e-05	3.16451	3.76147e-07	0.00132226	0.0137744	9.11086e-09	0.0724046	3.35304e-05	0.000101555	0.000688314	1.39233	0.875225	0.00108224	0.0747193	2.52092	0.000183234	1.92739	0.0611624	2.29645e-05	0.000177962	1.90472	0.00114191	4.44463e-06	1.82026e-08	4.78852e-12	1.32743e-08	1.94541e-07	6.11298e-12	3.42615e-13	8.25788e-20	0.999999	2.33299e-07	1.4159e-13	1.81092e-13
8	2.71062	0.3689	0.7341	44.0079	5216.8	9120.52	2424.69	-8305.65	11245.2	2939.59	0.488076	4.27006e-07	0.00657046	0.00299608	3.29727e-05	4.99786e-05	3.33424	2.7751e-07	0.00114821	0.0113268	9.21077e-09	0.0773623	3.41239e-05	0.000113029	0.000705207	1.2433	0.846256	0.00093702	0.0625925	2.38835	0.00019208	1.92242	0.0557039	1.85511e-05	0.000189941	1.91078	0.00123439	4.64121e-06	1.50229e-08	4.62223e-12	1.24989e-08	2.27031e-07	6.337e-12	3.53403e-13	3.30553e-20	0.999999	2.75406e-07	9.3311e-14	1.08856e-13
9	2.67872	0.3733	0.7429	42.5461	5175.56	9118.94	2344.56	-8302.62	11051.1	2748.49	0.477001	4.64036e-07	0.00732654	0.0033368	3.58586e-05	5.85189e-05	3.22952	3.34725e-07	0.00125269	0.0127797	9.13963e-09	0.0742278	3.37393e-05	0.000105738	0.000694265	1.33369	0.864635	0.00102384	0.0698342	2.47071	0.000186591	1.92556	0.0589854	2.11642e-05	0.000182249	1.90711	0.00117547	4.5169e-06	1.68983e-08	4.71895e-12	1.30048e-08	2.07025e-07	6.19753e-12	3.46685e-13	5.81664e-20	0.999999	2.47536e-07	1.20631e-13	1.49012e-13
10	2.69844	0.3706	0.7375	43.4438	5200.97	9118.9	2394.04	-8304.58	11170.3	2865.72	0.484228	4.40313e-07	0.00684947	0.00312181	3.40543e-05	5.30974e-05	3.29436	2.98166e-07	0.00118725	0.0118618	9.18371e-09	0.0761491	3.39785e-05	0.000110202	0.000701087	1.27727	0.853408	0.000969415	0.0652738	2.41987	0.000190023	1.92364	0.0569363	1.95139e-05	0.000186972	1.9094	0.00121153	4.59419e-06	1.5714e-08	4.6587e-12	1.27005e-08	2.19472e-07	6.28508e-12	3.50909e-13	4.10457e-20	0.999999	2.64058e-07	1.0297e-13	1.22783e-13
11	2.68625	0.3723	0.7408	42.8868	5185.24	9118.53	2363.44	-8303.41	11096.4	2792.94	0.479908	4.54811e-07	0.00714054	0.00325298	3.51616e-05	5.63918e-05	3.25433	3.20285e-07	0.00122737	0.0124213	9.15654e-09	0.0749558	3.38312e-05	0.000107427	0.000696896	1.31192	0.860397	0.00100276	0.0680593	2.45132	0.000187916	1.92483	0.0581949	2.05201e-05	0.000184042	1.90799	0.00118912	4.54659e-06	1.64361e-08	4.69577e-12	1.28919e-08	2.11785e-07	6.23149e-12	3.48326e-13	5.09272e-20	0.999999	2.53627e-07	1.13571e-13	1.38414e-13
12	2.69378	0.3712	0.7387	43.2302	5194.95	9118.61	2382.34	-8304.15	11141.9	2837.8	0.482636	4.45666e-07	0.00695917	0.00317124	3.44742e-05	5.43345e-05	3.27909	3.06435e-07	0.00120244	0.0120726	9.17332e-09	0.075691	3.39224e-05	0.000109136	0.000699494	1.29042	0.856097	0.000982038	0.0663253	2.43189	0.000189224	1.9241	0.0574139	1.9893e-05	0.000185849	1.90886	0.00120292	4.57608e-06	1.59861e-08	4.67279e-12	1.27749e-08	2.16552e-07	6.26481e-12	3.49933e-13	4.4575e-20	0.999999	2.59964e-07	1.06903e-13	1.28542e-13
13	2.68913	0.3719	0.74	43.0177	5188.94	9118.5	2370.66	-8303.69	11113.7	2810.03	0.48097	4.51358e-07	0.00707075	0.00322153	3.48979e-05	5.55979e-05	3.26379	3.14927e-07	0.0012178	0.012287	9.16298e-09	0.0752357	3.38661e-05	0.000108077	0.000697892	1.30368	0.858761	0.000994799	0.0673922	2.4439	0.000188418	1.92455	0.0578956	2.02786e-05	0.000184731	1.90833	0.00119437	4.55788e-06	1.62628e-08	4.68697e-12	1.28476e-08	2.136e-07	6.24428e-12	3.48944e-13	4.84024e-20	0.999999	2.56029e-07	1.10979e-13	1.3456e-13
14	2.692	0.3715	0.7392	43.1489	5192.65	9118.55	2377.88	-8303.98	11131.1	2827.17	0.482008	4.47792e-07	0.00700155	0.00319034	3.46356e-05	5.48139e-05	3.27325	3.09652e-07	0.00120829	0.012154	9.16936e-09	0.0755168	3.39009e-05	0.000108731	0.000698883	1.29547	0.857118	0.000986896	0.0667309	2.43648	0.000188917	1.92427	0.0575973	2.00395e-05	0.000185421	1.90866	0.00119964	4.56914e-06	1.60913e-08	4.67819e-12	1.28028e-08	2.1543e-07	6.257e-12	3.49557e-13	4.60004e-20	0.999999	2.58439e-07	1.08443e-13	1.30809e-13
15	2.69023	0.3717	0.7397	43.0677	5190.36	9118.51	2373.42	-8303.8	11120.4	2816.57	0.481369	4.50015e-07	0.00704426	0.00320959	3.47976e-05	5.52973e-05	3.26741	3.12903e-07	0.00121416	0.0122361	9.16544e-09	0.0753429	3.38794e-05	0.000108327	0.000698272	1.30054	0.858134	0.000991775	0.0671389	2.44107	0.000188609	1.92445	0.0577815	2.0187e-05	0.000184994	1.90845	0.00119639	4.56218e-06	1.61971e-08	4.68361e-12	1.28306e-08	2.14296e-07	6.24915e-12	3.49178e-13	4.74708e-20	0.999999	2.5695e-07	1.10004e-13	1.33115e-13
16	2.69133	0.3716	0.7394	43.1179	5191.77	9118.53	2376.18	-8303.91	11127	2823.12	0.481767	4.48612e-07	0.00701779	0.00319766	3.46974e-05	5.4998e-05	3.27101	3.10889e-07	0.00121053	0.0121853	9.16783e-09	0.0754504	3.38927e-05	0.000108577	0.000698649	1.29741	0.857507	0.000988757	0.0668865	2.43823	0.0001888	1.92434	0.0576675	2.00957e-05	0.000185258	1.90858	0.0011984	4.56648e-06	1.61316e-08	4.68026e-12	1.28135e-08	2.15002e-07	6.25401e-12	3.49413e-13	4.65566e-20	0.999999	2.57859e-07	1.09037e-13	1.31686e-13
17	2.69065	0.3717	0.7396	43.0869	5190.9	9118.52	2374.47	-8303.84	11122.9	2819.07	0.48152	4.495e-07	0.00703417	0.00320505	3.47593e-05	5.51829e-05	3.26879	3.12133e-07	0.00121278	0.0122167	9.16637e-09	0.0753839	3.38845e-05	0.000108422	0.000698416	1.29934	0.857895	0.000990621	0.0670424	2.43998	0.000188682	1.92441	0.0577381	2.01521e-05	0.000185095	1.9085	0.00119715	4.56382e-06	1.6172e-08	4.68233e-12	1.2824e-08	2.14562e-07	6.25101e-12	3.49268e-13	4.71196e-20	0.999999	2.57303e-07	1.09634e-13	1.32568e-13
18	2.69107	0.3716	0.7395	43.1053	5191.26	9118.44	2375.5	-8303.91	11125.4	2821.52	0.481764	4.48924e-07	0.00702219	0.00319975	3.47104e-05	5.50539e-05	3.27013	3.11256e-07	0.00121114	0.0121956	9.16407e-09	0.0754148	3.38825e-05	0.000108485	0.000698338	1.29807	0.857695	0.000989192	0.0669387	2.43897	0.000188714	1.92437	0.0576827	2.01117e-05	0.000185123	1.90856	0.00119761	4.56413e-06	1.61408e-08	4.67947e-12	1.28187e-08	2.14847e-07	6.25137e-12	3.49279e-13	4.67326e-20	0.999999	2.57522e-07	1.09192e-13	1.31944e-13
[truncated: 8 more columns]

## Sheet: Expansion isentrope
EXPANSION ISENTROPE OF DETONATION PRODUCTS

## Sheet: Graphs
GRAPHS: Shock adiabat and expansion isentrope
