# Supplementary material for: Tetrahedral Nitrogen Atoms Arrangement in A‐Site Cations: A New Approach for Regulating Sensitivity and Energy of Perovskite Energetic Materials
Source: Adv Sci (Weinh). 2025 Mar 24;12(19):2415680. doi: 10.1002/advs.202415680 (PMC12097078; doi:10.1002/advs.202415680)
Supplement: Supplementary file 3 — Supporting Information [file ADVS-12-2415680-s004.xlsx]

## Sheet: Detonation parameters
							EXPLO5_V6.05.02
							Date: 2024/1/30
							Time: 20:33:48
		RESULTS OF CALCULATION:
	Job title:				Test calculation
	Comment:
	Reactant density:				2.09	g/cm3
	Initial pressure:				0.1	MPa
	Reactant brutto formula:				C(6.000) H(14.000) N(4.000) O(12.000) Cl(3.000) K(1.000)
	Oxygen balance:				-20.013	%
	Energy of formation (at 298.15 K):				657.68	kJ/kg
	Entalphy of formation (at 298.15 K):				573.7	kJ/kg
	Relative molar mass:				479.66
		Composition of reactant is:
	Ractant name:				Amount (%)
	HXP-2				100
		Parameters at C-J point:
	Detonation parameters						Composition of detonation products (42):
	Heat of detonation =			-6674.45	kJ/kg		(per mol of expl.)		(per kg of expl.)	(Mol %)	(Mass %)
	Detonation temperature =			4232.57	K		H2O	2.98616	6.22553	21.2488	11.2155
	Detonation pressure =			38.4741	GPa		HCl	2.95107	6.15239	20.9992	22.4322
	Detonation velocity =			8740.91	m/s		CH2O2	2.36801	4.93682	16.8503	22.7217
	Particle velocity =			2106.03	m/s		N2	1.95671	4.07934	13.9235	11.4275
	Sound velocity =			6634.88	m/s		C(d)	1.28347	2.67578	9.1329	3.2139
	Density of products =			2.7534	g/cm3		CO2	0.953188	1.9872	6.7827	8.7457
	Specific volume of products =			0.363	cm3/g		CO	0.870139	1.81406	6.1917	5.0812
	Exponent 'Gamma' =			3.15			K2CO3(s)	0.5	1.0424	3.5579	14.3877
	Moles of gaseous products =			12.27	mol/mol EM		NH3	0.0699125	0.145753	0.4975	0.2482
	Moles of condensed products =			1.783	mol/mol EM		Cl	0.0488735	0.101891	0.3478	0.3612
	Mean Mw of gas =			32.204	g/mol		H2	0.0410741	0.0856311	0.2923	0.0173
	Mean Mw of condensed prod. =			47.339	g/mol		HCN	0.0156166	0.0325574	0.1111	0.088
	Mean Mw of all prod. =			34.125	g/mol		CH4	0.00541575	0.0112907	0.0385	0.0181
	Volume og gas at STP =			625.585	dm3/kg EM		C2H4	0.00123286	0.00257025	0.0088	0.0072
	Internal energy of products =			8892.14	kJ/kg		C2H6	0.000665066	0.00138653	0.0047	0.0042
	Compression energy =			2217.69	kJ/kg		NO	0.000421714	0.000879188	0.003	0.0026
	Entropy of products) =			6.74	kJ/kg K		CH3OH	0.000271239	0.000565479	0.0019	0.0018
							H	0.000207458	0.000432508	0.0015	0
							N2H4	0.000191813	0.000399892	0.0014	0.0013
							NH2	0.000148995	0.000310625	0.0011	0.0005
							O	0.000132609	0.000276464	0.0009	0.0004
							O2	0.000120368	0.000250943	0.0009	0.0008
							CNO	7.47691e-05	0.000155878	0.0005	0.0007
							OH	5.65691e-05	0.000117935	0.0004	0.0002
							H2O2	3.64958e-05	7.60864e-05	0.0003	0.0003
							ClO	1.93919e-05	4.04281e-05	0.0001	0.0002
							N	1.66136e-05	3.46359e-05	0.0001	0
							Cl2	1.45852e-05	3.04072e-05	0.0001	0.0002
							CH2O	8.58995e-06	1.79083e-05	0.0001	0.0001
							CClO	5.11319e-06	1.066e-05	0	0.0001
							HCNO	2.64696e-06	5.51837e-06	0	0
							N2O	5.25241e-07	1.09502e-06	0	0
							C(gr)	3.16534e-07	6.59908e-07	0	0
							CH3Cl	3.88734e-08	8.10431e-08	0	0
							K	1.72531e-08	3.59691e-08	0	0
							CHCl3	1.54253e-09	3.21585e-09	0	0
							K2CO3(l)	1.31898e-09	2.74981e-09	0	0
							KCl(l)	2.95989e-11	6.17077e-11	0	0
							KH	7.2719e-13	1.51604e-12	0	0
							KO	4.16267e-13	8.67832e-13	0	0
							KCl	1.77952e-17	3.70993e-17	0	0
							KOH	7.49401e-19	1.56235e-18	0	0
		Valus of other parameters:
	- Compression energy of detnation products:					4.63497	kJ/cm3	2217.69	kJ/kg
	- Total internal energy of detonation products:					18.5846	kJ/cm3	8892.14	kJ/kg
	- Total heat energy :					-13.9496	kJ/cm3	-6674.45	kJ/kg
	Excluded products (18):
	C;	C(Liq.1);	C(Liq.2);	CCl4;	CH2Cl2;	H2O(l);	K(l);	K(s);	K2;	K2O(s);
	K2O2(s);	KCl(s);	KClO4(s);	KCN;	KO2(s);	N2O3;	NO2;	O3;
	NOTES :
	DataBase:		D:\YZX.xls
	Equation of state:		BKW EOS
	'BKWN' set of constants ; (Covolumes set 1)
	Alpha=0.5, Beta=0.38, Kappa=9.41, Theta=4250)
	Activity :		Model 1: Condensed products form pure phase (Default)
	Products concentration treshold (mol) =				1e-25
	Sum of amounts of negligible products (mol) =				1e-17
	Correction parameter for condensed products (mol) =				1e-07
	Products convergence tolerance (mol) =				1e-06

## Sheet: Shock adiabat
SHOCK ADIABAT OF DETONATION PRODUCTS
No	Rho,g/cm3	V, cm3/g	V/Vo	p, GPa	T, K	D, m/s	Up, m/s	Qv, kJ/kg	Es, kJ/kg	Ec, kJ/kg	C(d)	C(gr)	C2H4	C2H6	CClO	CH2O	CH2O2	CH3Cl	CH3OH	CH4	CHCl3	Cl	Cl2	ClO	CNO	CO	CO2	H	H2	H2O	H2O2	HCl	HCN	HCNO	K	K2CO3(l)	K2CO3(s)	KCl	KCl(l)	KH	KO	KOH	N	N2	N2H4	N2O	NH2	NH3	NO
1	2.7334	0.3658	0.7646	37.6062	4213.06	8743.13	2058	-6674.23	8791.92	2117.69	1.28568	3.33392e-07	0.00134849	0.000728836	5.54577e-06	9.7555e-06	2.30831	4.58882e-08	0.000291754	0.00593962	1.60239e-09	0.0473078	1.47296e-05	1.85532e-05	7.43827e-05	0.913303	0.965854	0.000220461	0.0442988	3.03707	3.56024e-05	2.95264	0.0163751	2.96879e-06	1.87039e-08	1.41738e-09	0.5	2.60719e-17	3.58268e-11	8.84425e-13	4.74687e-13	2.85226e-19	1.60683e-05	1.95537	0.000186983	5.20698e-07	0.000154522	0.0718391	0.000416636
2	3.10204	0.3224	0.6738	57.2549	4687.49	9163.44	2989.56	-6632.75	11101.5	4468.75	1.07973	1.61351e-07	0.000339788	0.000183037	1.28344e-06	9.76822e-07	3.42081	2.55523e-09	8.40854e-05	0.0012552	9.59091e-10	0.0913765	1.30385e-05	4.38705e-05	9.14313e-05	0.35446	0.634632	7.9507e-05	0.0113862	2.03289	5.37094e-05	2.90855	0.00788637	3.72488e-07	5.4787e-09	2.99723e-10	0.5	2.76494e-20	9.51156e-13	3.3027e-14	5.40637e-14	2.50676e-18	3.62447e-05	1.97136	0.000378785	6.41131e-07	9.19056e-05	0.0478834	0.000528148
3	2.52756	0.3956	0.8269	29.737	4038.2	9065.83	1569.43	-6650.44	7882.01	1231.57	1.20932	6.73169e-07	0.00358251	0.00199741	1.25822e-05	3.51503e-05	1.73454	2.55035e-07	0.000619317	0.0156396	2.49898e-09	0.034379	1.6512e-05	1.18273e-05	7.16951e-05	1.45618	1.04508	0.000410331	0.0947769	3.48309	2.67736e-05	2.96556	0.027328	9.44222e-06	4.63039e-08	2.79183e-09	0.5	1.32074e-15	2.39109e-10	7.04615e-12	1.92608e-12	1.11204e-19	1.18486e-05	1.93763	0.000152753	4.75125e-07	0.000229009	0.0964102	0.000363375
4	2.87421	0.3479	0.7272	44.1598	4363.59	8800.02	2401.02	-6668.76	9551.22	2882.46	1.24192	2.40239e-07	0.000740112	0.000396389	3.13568e-06	3.9839e-06	2.73683	1.4506e-08	0.000176235	0.00314728	1.25727e-09	0.0599481	1.38527e-05	2.54731e-05	7.81322e-05	0.643585	0.860063	0.000144852	0.0260237	2.66125	4.20859e-05	2.94	0.0119138	1.3244e-06	1.09546e-08	8.30737e-10	0.5	1.80206e-18	9.1673e-12	2.31345e-13	1.93989e-13	6.57505e-18	2.07979e-05	1.96351	0.000230448	5.56235e-07	0.000121499	0.0599323	0.000453796
5	2.65478	0.3767	0.7873	34.3797	4141.1	8793.32	1870.69	-6669.92	8419.66	1749.74	1.27919	4.17772e-07	0.00193873	0.00105789	7.61613e-06	1.60323e-05	2.07949	8.83531e-08	0.000389161	0.00857444	1.87872e-09	0.0417389	1.53478e-05	1.56097e-05	7.31315e-05	1.09916	1.00727	0.000280074	0.0595018	3.22598	3.2146e-05	2.95821	0.019828	4.64736e-06	2.60357e-08	1.86013e-09	0.5	1.17165e-16	7.51059e-11	1.93214e-12	8.03033e-13	6.24192e-21	1.41976e-05	1.94949	0.000171026	5.03294e-07	0.000179058	0.0801901	0.000396613
6	2.78718	0.3588	0.7499	39.986	4266.89	8745.6	2187.62	-6674.03	9066.87	2392.84	1.27646	2.94285e-07	0.00106303	0.000571867	4.4585e-06	6.9282e-06	2.46997	2.94214e-08	0.000240029	0.00464053	1.45052e-09	0.0516802	1.43576e-05	2.09098e-05	7.55304e-05	0.801002	0.929894	0.000187355	0.0361482	2.89795	3.80283e-05	2.94827	0.0144379	2.18059e-06	1.51077e-08	1.16464e-09	0.5	9.35111e-18	2.13933e-11	5.24508e-13	3.34524e-13	2.55296e-18	1.76202e-05	1.95882	0.000200886	5.333e-07	0.000140337	0.0668434	0.000430446
7	2.70337	0.3699	0.7731	36.34	4184.81	8754.08	1986.22	-6673.23	8645.77	1972.54	1.2861	3.61889e-07	0.0015465	0.000838562	6.26447e-06	1.18051e-05	2.21977	5.89259e-08	0.000325682	0.00682976	1.70034e-09	0.0450802	1.49588e-05	1.73699e-05	7.38788e-05	0.981269	0.983237	0.000241624	0.0496099	3.11141	3.42784e-05	2.95487	0.0176046	3.52606e-06	2.11742e-08	1.57541e-09	0.5	4.62998e-17	4.76301e-11	1.18996e-12	5.79506e-13	5.39024e-19	1.53113e-05	1.95324	0.000180397	5.14116e-07	0.000163393	0.0748867	0.000409094
8	2.75394	0.3631	0.7589	38.4988	4233.31	8741.01	2107.36	-6674.42	8894.91	2220.49	1.28328	3.15682e-07	0.00123045	0.000663699	5.10462e-06	8.56431e-06	2.36971	3.87221e-08	0.000270803	0.00540355	1.54188e-09	0.048928	1.45866e-05	1.94251e-05	7.48211e-05	0.869085	0.952762	0.000207215	0.0409976	2.98466	3.65349e-05	2.95102	0.0156021	2.63998e-06	1.72222e-08	1.316e-09	0.5	1.7627e-17	2.94477e-11	7.23935e-13	4.15139e-13	1.97571e-18	1.66399e-05	1.95674	0.000192037	5.25633e-07	0.000148922	0.0698728	0.000422025
9	2.76664	0.3614	0.7554	39.0599	4245.88	8741.57	2137.93	-6674.39	8959.78	2285.39	1.28116	3.06057e-07	0.00116292	0.0006266	4.8467e-06	7.89728e-06	2.40784	3.48518e-08	0.00025855	0.00509691	1.50549e-09	0.0499525	1.44955e-05	1.99747e-05	7.50657e-05	0.842522	0.944313	0.000199346	0.0390714	2.95187	3.70983e-05	2.94999	0.0151418	2.45378e-06	1.63717e-08	1.25663e-09	0.5	1.383e-17	2.60718e-11	6.39607e-13	3.82022e-13	8.1212e-18	1.69987e-05	1.95756	0.000195258	5.28437e-07	0.000145529	0.0686866	0.000425175
10	2.7461	0.3642	0.7611	38.1547	4225.35	8741.26	2088.46	-6674.41	8855.26	2180.84	1.28446	3.22707e-07	0.00127364	0.000687534	5.26683e-06	8.99828e-06	2.34613	4.12964e-08	0.000278538	0.005601	1.56381e-09	0.0482924	1.46366e-05	1.90795e-05	7.46183e-05	0.885702	0.957922	0.000212099	0.0422234	3.00488	3.61667e-05	2.95165	0.0158877	2.76014e-06	1.77656e-08	1.35435e-09	0.5	2.04561e-17	3.17407e-11	7.80877e-13	4.36616e-13	5.41813e-18	1.64091e-05	1.95623	0.000189996	5.23535e-07	0.000150971	0.0706055	0.000419833
11	2.75879	0.3625	0.7576	38.7118	4238.01	8741.01	2119.02	-6674.44	8919.56	2245.13	1.28258	3.121e-07	0.00120393	0.000649137	5.00362e-06	8.30185e-06	2.38422	3.71869e-08	0.000266018	0.00528371	1.52748e-09	0.0493121	1.45497e-05	1.96295e-05	7.48982e-05	0.85883	0.9496	0.000204137	0.0402485	2.97222	3.67445e-05	2.95063	0.0154223	2.56684e-06	1.68888e-08	1.29321e-09	0.5	1.6062e-17	2.81102e-11	6.90245e-13	4.02024e-13	1.60732e-18	1.67714e-05	1.95706	0.000193218	5.26605e-07	0.000147588	0.069412	0.000423166
12	2.75095	0.3635	0.7597	38.3666	4230.17	8740.99	2100.12	-6674.44	8879.71	2205.27	1.28381	3.18603e-07	0.0012465	0.000672573	5.16485e-06	8.7259e-06	2.36066	3.96758e-08	0.000273689	0.00547754	1.5498e-09	0.0486792	1.46034e-05	1.92881e-05	7.47255e-05	0.875364	0.954779	0.000209025	0.0414585	2.99245	3.63878e-05	2.95127	0.0157081	2.68472e-06	1.74245e-08	1.33072e-09	0.5	1.86516e-17	3.03032e-11	7.44909e-13	4.23059e-13	1.23695e-18	1.65464e-05	1.95655	0.000191213	5.24716e-07	0.000149669	0.0701465	0.000421114
13	2.74909	0.3638	0.7603	38.2856	4228.35	8741.09	2095.67	-6674.43	8870.36	2195.93	1.28405	3.20066e-07	0.00125687	0.000678281	5.20397e-06	8.82955e-06	2.35512	4.02904e-08	0.000275545	0.00552454	1.55526e-09	0.0485327	1.46168e-05	1.92096e-05	7.46904e-05	0.879315	0.955974	0.000210208	0.0417501	2.99719	3.63055e-05	2.95141	0.0157772	2.71347e-06	1.75548e-08	1.33965e-09	0.5	1.93235e-17	3.08448e-11	7.58528e-13	4.28235e-13	4.44305e-18	1.64954e-05	1.95643	0.000190758	5.24304e-07	0.000150175	0.0703229	0.00042065
14	2.75209	0.3634	0.7594	38.4169	4231.33	8740.97	2102.88	-6674.44	8885.5	2211.07	1.28363	3.17532e-07	0.00124023	0.000669114	5.14128e-06	8.6631e-06	2.3641	3.93045e-08	0.000272564	0.0054489	1.54659e-09	0.0487721	1.4596e-05	1.93385e-05	7.47545e-05	0.872945	0.954024	0.000208314	0.0412805	2.9895	3.64413e-05	2.95117	0.0156665	2.66732e-06	1.73457e-08	1.32516e-09	0.5	1.82506e-17	2.99733e-11	7.36718e-13	4.19952e-13	9.98318e-19	1.658e-05	1.95662	0.00019151	5.25018e-07	0.00014937	0.0700396	0.000421431
15	2.7528	0.3633	0.7592	38.4479	4232.02	8740.95	2104.58	-6674.44	8889.09	2214.64	1.28353	3.17011e-07	0.00123633	0.000666964	5.12648e-06	8.62411e-06	2.36622	3.90745e-08	0.000271862	0.00543117	1.54453e-09	0.0488283	1.45909e-05	1.93687e-05	7.4768e-05	0.871443	0.953563	0.000207865	0.0411701	2.98768	3.64728e-05	2.95112	0.0156403	2.65649e-06	1.72966e-08	1.32177e-09	0.5	1.80056e-17	2.9771e-11	7.31643e-13	4.18008e-13	4.49467e-19	1.65997e-05	1.95667	0.000191686	5.25176e-07	0.000149178	0.0699725	0.000421608
16	2.75324	0.3632	0.7591	38.4664	4232.31	8740.87	2105.62	-6674.46	8891.28	2216.82	1.28354	3.16665e-07	0.00123353	0.000665452	5.11553e-06	8.59742e-06	2.36747	3.89174e-08	0.000271362	0.00541935	1.54261e-09	0.0488555	1.45842e-05	1.93805e-05	7.47483e-05	0.870455	0.953329	0.000207523	0.0410969	2.98663	3.64822e-05	2.95109	0.0156204	2.64897e-06	1.72618e-08	1.31995e-09	0.5	1.78457e-17	2.96456e-11	7.28131e-13	4.16577e-13	7.27195e-19	1.66042e-05	1.9567	0.000191733	5.2509e-07	0.000149009	0.0699233	0.000421599
17	2.75351	0.3632	0.759	38.4783	4232.59	8740.87	2106.27	-6674.46	8892.65	2218.19	1.2835	3.16442e-07	0.00123206	0.000664646	5.11001e-06	8.58278e-06	2.36829	3.88313e-08	0.000271099	0.00541266	1.54186e-09	0.0488775	1.45825e-05	1.93925e-05	7.47553e-05	0.869886	0.95315	0.000207356	0.0410552	2.98593	3.64948e-05	2.95107	0.0156107	2.64491e-06	1.72434e-08	1.31864e-09	0.5	1.77544e-17	2.95691e-11	7.26236e-13	4.15855e-13	9.17589e-18	1.66122e-05	1.95672	0.000191804	5.25162e-07	0.000148939	0.0698982	0.000421674
18	2.75367	0.3632	0.759	38.4858	4232.79	8740.89	2106.67	-6674.46	8893.51	2219.05	1.28345	3.1631e-07	0.00123125	0.000664192	5.10702e-06	8.57436e-06	2.3688	3.87817e-08	0.000270952	0.00540874	1.54155e-09	0.0488929	1.45822e-05	1.94014e-05	7.4766e-05	0.869549	0.953027	0.000207268	0.0410306	2.98548	3.65049e-05	2.95105	0.0156055	2.64259e-06	1.72331e-08	1.31777e-09	0.5	1.77005e-17	2.95221e-11	7.25157e-13	4.15462e-13	1.34088e-18	1.66189e-05	1.95673	0.000191862	5.25248e-07	0.000148907	0.0698846	0.000421747
[truncated: 3 more columns]

## Sheet: Expansion isentrope
EXPANSION ISENTROPE OF DETONATION PRODUCTS

## Sheet: Graphs
GRAPHS: Shock adiabat and expansion isentrope
