# Supplementary material for: Tetrahedral Nitrogen Atoms Arrangement in A‐Site Cations: A New Approach for Regulating Sensitivity and Energy of Perovskite Energetic Materials
Source: Adv Sci (Weinh). 2025 Mar 24;12(19):2415680. doi: 10.1002/advs.202415680 (PMC12097078; doi:10.1002/advs.202415680)
Supplement: Supplementary file 4 — Supporting Information [file ADVS-12-2415680-s001.xlsx]

## Sheet: Detonation parameters
							EXPLO5_V6.05.02
							Date: 2024/1/30
							Time: 20:42:59
		RESULTS OF CALCULATION:
	Job title:				Test calculation
	Comment:
	Reactant density:				1.905	g/cm3
	Initial pressure:				0.1	MPa
	Reactant brutto formula:				C(6.000) H(18.000) N(3.000) O(12.000) Cl(3.000)
	Oxygen balance:				-27.867	%
	Energy of formation (at 298.15 K):				393.13	kJ/kg
	Entalphy of formation (at 298.15 K):				285.2	kJ/kg
	Relative molar mass:				430.59
		Composition of reactant is:
	Ractant name:				Amount (%)
	HXP-6				100
		Parameters at C-J point:
	Detonation parameters						Composition of detonation products (30):
	Heat of detonation =			-6588.4	kJ/kg		(per mol of expl.)		(per kg of expl.)	(Mol %)	(Mass %)
	Detonation temperature =			4159.75	K		H2O	4.75947	11.0534	30.8916	19.9131
	Detonation pressure =			35.4417	GPa		HCl	2.96373	6.88299	19.2363	25.0961
	Detonation velocity =			8625.17	m/s		CH2O2	2.39825	5.56973	15.566	25.6347
	Particle velocity =			2157	m/s		C(d)	1.84767	4.29104	11.9924	5.154
	Sound velocity =			6468.17	m/s		N2	1.42466	3.30864	9.2468	9.2685
	Density of products =			2.54028	g/cm3		CO	0.959484	2.22832	6.2276	6.2415
	Specific volume of products =			0.394	cm3/g		CO2	0.741858	1.7229	4.8151	7.5825
	Exponent 'Gamma' =			2.999			NH3	0.130402	0.302847	0.8464	0.5158
	Moles of gaseous products =			13.559	mol/mol EM		H2	0.0984979	0.228753	0.6393	0.0461
	Moles of condensed products =			1.848	mol/mol EM		Cl	0.0362432	0.0841716	0.2352	0.2984
	Mean Mw of gas =			30.119	g/mol		HCN	0.019457	0.0451871	0.1263	0.1221
	Mean Mw of condensed prod. =			12.011	g/mol		CH4	0.0186146	0.0432308	0.1208	0.0694
	Mean Mw of all prod. =			27.947	g/mol		C2H4	0.00387424	0.00899758	0.0251	0.0252
	Volume og gas at STP =			770.127	dm3/kg EM		C2H6	0.00308867	0.00717315	0.02	0.0216
	Internal energy of products =			8914.74	kJ/kg		CH3OH	0.000666081	0.00154691	0.0043	0.005
	Compression energy =			2326.34	kJ/kg		H	0.00038408	0.000891993	0.0025	0.0001
	Entropy of products) =			7.353	kJ/kg K		N2H4	0.000266346	0.000618564	0.0017	0.002
							NH2	0.000228064	0.000529659	0.0015	0.0008
							CNO	4.98985e-05	0.000115885	0.0003	0.0005
							H2O2	3.78918e-05	8.80003e-05	0.0002	0.0003
							CH2O	1.65655e-05	3.84719e-05	0.0001	0.0001
							N	1.41252e-05	3.28046e-05	0.0001	0
							ClO	1.03269e-05	2.39832e-05	0.0001	0.0001
							Cl2	7.30523e-06	1.69658e-05	0	0.0001
							CClO	3.6038e-06	8.3695e-06	0	0.0001
							HCNO	2.98452e-06	6.93127e-06	0	0
							C(gr)	3.83753e-07	8.91233e-07	0	0
							N2O	2.71069e-07	6.29534e-07	0	0
							CH3Cl	7.94652e-08	1.84551e-07	0	0
							CHCl3	5.65081e-10	1.31235e-09	0	0
		Valus of other parameters:
	- Compression energy of detnation products:					4.43169	kJ/cm3	2326.34	kJ/kg
	- Total internal energy of detonation products:					16.9826	kJ/cm3	8914.74	kJ/kg
	- Total heat energy :					-12.5509	kJ/cm3	-6588.4	kJ/kg
	Excluded products (13):
	C;	C(Liq.1);	C(Liq.2);	CCl4;	CH2Cl2;	H2O(l);	N2O3;	NO;	NO2;	O;
	O2;	O3;	OH;
	NOTES :
	DataBase:		D:\YZX.xls
	Equation of state:		BKW EOS
	'BKWN' set of constants ; (Covolumes set 1)
	Alpha=0.5, Beta=0.38, Kappa=9.41, Theta=4250)
	Activity :		Model 1: Condensed products form pure phase (Default)
	Products concentration treshold (mol) =				1e-25
	Sum of amounts of negligible products (mol) =				1e-17
	Correction parameter for condensed products (mol) =				1e-07
	Products convergence tolerance (mol) =				1e-06

## Sheet: Shock adiabat
SHOCK ADIABAT OF DETONATION PRODUCTS
No	Rho,g/cm3	V, cm3/g	V/Vo	p, GPa	T, K	D, m/s	Up, m/s	Qv, kJ/kg	Es, kJ/kg	Ec, kJ/kg	C(d)	C(gr)	C2H4	C2H6	CClO	CH2O	CH2O2	CH3Cl	CH3OH	CH4	CHCl3	Cl	Cl2	ClO	CNO	CO	CO2	H	H2	H2O	H2O2	HCl	HCN	HCNO	N	N2	N2H4	N2O	NH2	NH3
1	2.5003	0.4	0.7619	33.8121	4114.56	8634.08	2055.7	-6586.59	8699.55	2112.96	1.84273	4.32386e-07	0.00444607	0.00352431	4.2272e-06	2.07771e-05	2.27151	1.07399e-07	0.00074369	0.021551	6.17483e-10	0.0338454	7.50399e-06	9.38478e-06	4.86773e-05	1.05495	0.77153	0.000418934	0.111243	4.85807	3.52242e-05	2.96613	0.0209731	3.68909e-06	1.28024e-05	1.42226	0.000242688	2.62918e-07	0.000236503	0.133722
2	2.84138	0.3519	0.6704	50.5852	4594.03	8976.42	2958.18	-6558.93	10934.4	4375.44	1.68977	2.00583e-07	0.00192411	0.00175468	1.06433e-06	3.20599e-06	3.39697	1.01956e-08	0.000344348	0.00778933	3.35751e-10	0.0613312	6.0255e-06	2.07e-05	6.32851e-05	0.432979	0.452037	0.000217469	0.0422299	3.86844	6.25822e-05	2.93863	0.0126852	6.27749e-07	3.37793e-05	1.42962	0.000727671	3.4283e-07	0.000204924	0.126319
3	2.3093	0.433	0.8249	27.0177	3924.34	9000.47	1575.75	-6554.3	7795.8	1241.5	1.6931	1.01544e-06	0.00932104	0.00738769	8.87682e-06	6.05396e-05	1.72164	4.68356e-07	0.00129611	0.0454708	9.9571e-10	0.0245265	8.57325e-06	5.88838e-06	4.36262e-05	1.60065	0.873392	0.000632926	0.197955	5.20782	2.41748e-05	2.97544	0.0309127	1.00105e-05	8.23175e-06	1.40619	0.00016944	2.25617e-07	0.00028975	0.156022
4	2.63058	0.3801	0.7242	39.4225	4270.93	8661.78	2389.14	-6586.81	9440.81	2854	1.83171	3.03841e-07	0.00293359	0.00239176	2.50568e-06	9.96328e-06	2.69491	4.10229e-08	0.000527328	0.0136606	4.70562e-10	0.0423576	6.88673e-06	1.27864e-05	5.30261e-05	0.766941	0.664902	0.000317413	0.075136	4.51275	4.44132e-05	2.95761	0.0166374	1.85169e-06	1.78567e-05	1.42868	0.00033899	2.9041e-07	0.000213272	0.125041
5	2.42734	0.412	0.7848	31.031	4037.27	8700.36	1872.24	-6579	8331.66	1752.66	1.81192	5.56407e-07	0.005819	0.0045909	5.6357e-06	3.13805e-05	2.04972	1.87683e-07	0.000915853	0.0284624	7.33632e-10	0.029893	7.88686e-06	7.86508e-06	4.66122e-05	1.24566	0.818199	0.000491241	0.138939	5.01741	3.06725e-05	2.97008	0.0242085	5.42192e-06	1.07631e-05	1.41698	0.000208472	2.48364e-07	0.000254478	0.141087
6	2.55006	0.3921	0.747	35.8525	4171.15	8625.53	2181.91	-6588.6	8968.98	2380.38	1.84769	3.73041e-07	0.00375056	0.00299538	3.46523e-06	1.5673e-05	2.42976	7.38683e-08	0.000648715	0.0179735	5.53328e-10	0.036857	7.2578e-06	1.05702e-05	5.02099e-05	0.937087	0.734166	0.000376057	0.0956182	4.73425	3.85639e-05	2.96311	0.0191121	2.83365e-06	1.44755e-05	1.42519	0.000272804	2.73092e-07	0.000226166	0.129673
7	2.58082	0.3875	0.7381	37.1765	4208.17	8632.77	2260.59	-6588.6	9143.75	2555.15	1.84473	3.43704e-07	0.00340024	0.00273345	3.06395e-06	1.3179e-05	2.53003	5.88679e-08	0.000598206	0.0161386	5.19214e-10	0.0388692	7.11449e-06	1.1376e-05	5.12554e-05	0.869202	0.708865	0.000352275	0.087155	4.65225	4.07461e-05	2.9611	0.0180979	2.4087e-06	1.56651e-05	1.42669	0.000295256	2.79689e-07	0.000220758	0.127632
8	2.53105	0.3951	0.7527	35.0589	4149.16	8625.73	2133.57	-6588.12	8864.19	2276.07	1.8472	3.9426e-07	0.00399678	0.00318146	3.7396e-06	1.74552e-05	2.36874	8.51605e-08	0.000683068	0.0192467	5.76595e-10	0.0356755	7.35077e-06	1.01029e-05	4.96137e-05	0.980959	0.748946	0.000391851	0.1013	4.78283	3.72672e-05	2.9643	0.0197925	3.13435e-06	1.38063e-05	1.42413	0.000260533	2.69193e-07	0.000229932	0.131123
9	2.56181	0.3903	0.7436	36.3518	4184.98	8627.18	2211.88	-6588.73	9034.94	2446.22	1.84716	3.61369e-07	0.00360926	0.0028893	3.30518e-06	1.46637e-05	2.46779	6.76821e-08	0.000628594	0.0172392	5.39642e-10	0.0376065	7.20082e-06	1.08679e-05	5.05839e-05	0.91067	0.724731	0.00036664	0.0922745	4.70349	3.93772e-05	2.96236	0.0187092	2.66226e-06	1.49088e-05	1.4258	0.000280911	2.75502e-07	0.000223947	0.128838
10	2.5428	0.3933	0.7492	35.5477	4162.78	8625.24	2163.44	-6588.44	8928.69	2340.24	1.84764	3.81097e-07	0.00384273	0.00306486	3.56849e-06	1.63342e-05	2.40642	7.80039e-08	0.000661674	0.0184489	5.62195e-10	0.0364046	7.2943e-06	1.03918e-05	4.99924e-05	0.953713	0.739855	0.00038208	0.097755	4.75291	3.80724e-05	2.96357	0.0193705	2.94554e-06	1.42194e-05	1.42479	0.000268054	2.7166e-07	0.000227625	0.130222
11	2.53831	0.394	0.7505	35.3602	4157.56	8625.26	2152.02	-6588.34	8903.94	2315.61	1.84755	3.85944e-07	0.00390056	0.00310856	3.63298e-06	1.67537e-05	2.392	8.06606e-08	0.000669744	0.0187487	5.67633e-10	0.0361244	7.31584e-06	1.02807e-05	4.98474e-05	0.964058	0.743355	0.000385782	0.0990935	4.76441	3.77638e-05	2.96385	0.0195301	3.0163e-06	1.40599e-05	1.42454	0.000265137	2.70718e-07	0.000228497	0.130561
12	2.54558	0.3928	0.7484	35.6638	4165.98	8625.29	2170.49	-6588.51	8944.04	2355.53	1.84768	3.78009e-07	0.0038072	0.00303804	3.52877e-06	1.60787e-05	2.41533	7.63977e-08	0.000656692	0.0182656	5.58793e-10	0.036577	7.28042e-06	1.04598e-05	5.00761e-05	0.947341	0.737691	0.000379772	0.0969335	4.7458	3.82602e-05	2.96339	0.0192714	2.90233e-06	1.43168e-05	1.42494	0.000269854	2.72211e-07	0.000227067	0.130011
13	2.54109	0.3935	0.7497	35.4759	4160.77	8625.21	2159.07	-6588.41	8919.22	2330.81	1.84762	3.82906e-07	0.00386457	0.00308135	3.59289e-06	1.64928e-05	2.4009	7.90051e-08	0.000664727	0.0185625	5.64242e-10	0.0362969	7.30237e-06	1.0349e-05	4.99353e-05	0.957651	0.7412	0.000383479	0.0982631	4.75732	3.79534e-05	2.96367	0.0194309	2.9723e-06	1.41576e-05	1.42469	0.000266925	2.71292e-07	0.000227951	0.13035
14	2.54003	0.3937	0.75	35.4314	4159.49	8625.19	2156.37	-6588.39	8913.37	2324.98	1.84764	3.84046e-07	0.00387777	0.00309134	3.60766e-06	1.659e-05	2.39747	7.9621e-08	0.000666571	0.0186321	5.65439e-10	0.0362287	7.30681e-06	1.03214e-05	4.98943e-05	0.960072	0.742042	0.000384311	0.098575	4.76008	3.78767e-05	2.96374	0.0194669	2.98867e-06	1.41177e-05	1.42464	0.000266204	2.71036e-07	0.000228129	0.130424
15	2.53937	0.3938	0.7502	35.4042	4158.76	8625.21	2154.71	-6588.37	8909.77	2321.4	1.8476	3.84762e-07	0.00388649	0.00309793	3.61734e-06	1.66525e-05	2.39538	8.00172e-08	0.000667785	0.0186767	5.66281e-10	0.0361889	7.31029e-06	1.03059e-05	4.98767e-05	0.961594	0.742543	0.000384874	0.0987729	4.76173	3.78337e-05	2.96378	0.0194911	2.99922e-06	1.40957e-05	1.4246	0.000265797	2.70916e-07	0.000228271	0.130477
16	2.54043	0.3936	0.7499	35.4488	4160.07	8625.25	2157.42	-6588.38	8915.62	2327.24	1.84757	3.83567e-07	0.00387347	0.00308806	3.60278e-06	1.65558e-05	2.39883	7.9404e-08	0.000665968	0.0186073	5.65127e-10	0.0362582	7.3062e-06	1.03342e-05	4.99215e-05	0.959181	0.741693	0.000384065	0.0984626	4.75895	3.79126e-05	2.96371	0.0194559	2.98296e-06	1.41369e-05	1.42466	0.000266534	2.71192e-07	0.000228107	0.130405
17	2.53978	0.3937	0.7501	35.4211	4159.22	8625.2	2155.74	-6588.38	8912	2323.62	1.84762	3.84316e-07	0.00388119	0.00309392	3.61144e-06	1.66142e-05	2.39668	7.97742e-08	0.000667046	0.0186494	5.65777e-10	0.0362138	7.30826e-06	1.03157e-05	4.98889e-05	0.960657	0.742231	0.000384533	0.0986513	4.7607	3.7861e-05	2.96376	0.0194765	2.99276e-06	1.41097e-05	1.42463	0.000266055	2.70996e-07	0.000228188	0.130445
18	2.54018	0.3937	0.7499	35.4374	4159.57	8625.13	2156.75	-6588.41	8914.21	2325.8	1.84772	3.83862e-07	0.00387486	0.00308916	3.60454e-06	1.65719e-05	2.39791	7.95063e-08	0.000666169	0.0186195	5.65077e-10	0.0362342	7.30477e-06	1.03226e-05	4.98858e-05	0.959676	0.741955	0.000384098	0.0985206	4.75978	3.78796e-05	2.96374	0.0194581	2.98556e-06	1.41185e-05	1.42466	0.000266238	2.71e-07	0.000228044	0.130401

## Sheet: Expansion isentrope
EXPANSION ISENTROPE OF DETONATION PRODUCTS

## Sheet: Graphs
GRAPHS: Shock adiabat and expansion isentrope
