# Supplementary material for: Tetrahedral Nitrogen Atoms Arrangement in A‐Site Cations: A New Approach for Regulating Sensitivity and Energy of Perovskite Energetic Materials
Source: Adv Sci (Weinh). 2025 Mar 24;12(19):2415680. doi: 10.1002/advs.202415680 (PMC12097078; doi:10.1002/advs.202415680)
Supplement: Supplementary file 5 — Supporting Information [file ADVS-12-2415680-s003.xlsx]

## Sheet: Detonation parameters
							EXPLO5_V6.05.02
							Date: 2024/1/30
							Time: 20:36:03
		RESULTS OF CALCULATION:
	Job title:				Test calculation
	Comment:
	Reactant density:				1.963	g/cm3
	Initial pressure:				0.1	MPa
	Reactant brutto formula:				C(6.000) H(18.000) N(5.000) O(12.000) Cl(3.000)
	Oxygen balance:				-26.165	%
	Energy of formation (at 298.15 K):				2896.92	kJ/kg
	Entalphy of formation (at 298.15 K):				2790.18	kJ/kg
	Relative molar mass:				458.6
		Composition of reactant is:
	Ractant name:				Amount (%)
	HXP-4				100
		Parameters at C-J point:
	Detonation parameters						Composition of detonation products (30):
	Heat of detonation =			-8598.52	kJ/kg		(per mol of expl.)		(per kg of expl.)	(Mol %)	(Mass %)
	Detonation temperature =			5095.46	K		H2O	3.83765	8.36814	24.6967	15.0754
	Detonation pressure =			44.7171	GPa		CH2O2	3.06137	6.67543	19.701	30.7236
	Detonation velocity =			9428.22	m/s		HCl	2.90845	6.34198	18.717	23.1235
	Particle velocity =			2416.14	m/s		N2	2.33723	5.09641	15.0409	14.2766
	Sound velocity =			7012.07	m/s		C(d)	1.28619	2.80458	8.2771	3.3686
	Density of products =			2.63939	g/cm3		CO	1.00967	2.20162	6.4976	6.1667
	Specific volume of products =			0.379	cm3/g		CO2	0.513787	1.12033	3.3064	4.9306
	Exponent 'Gamma' =			2.902			NH3	0.256681	0.559703	1.6518	0.9532
	Moles of gaseous products =			14.253	mol/mol EM		H2	0.121704	0.26538	0.7832	0.0535
	Moles of condensed products =			1.286	mol/mol EM		Cl	0.0914233	0.199352	0.5883	0.7068
	Mean Mw of gas =			31.091	g/mol		HCN	0.0620205	0.135238	0.3991	0.3655
	Mean Mw of condensed prod. =			12.011	g/mol		CH4	0.0260031	0.0567007	0.1673	0.091
	Mean Mw of all prod. =			29.512	g/mol		C2H4	0.0115841	0.0252596	0.0745	0.0709
	Volume og gas at STP =			760.069	dm3/kg EM		C2H6	0.00790404	0.017235	0.0509	0.0518
	Internal energy of products =			11517.4	kJ/kg		N2H4	0.00249119	0.00543213	0.016	0.0174
	Compression energy =			2918.89	kJ/kg		CH3OH	0.00152826	0.00333243	0.0098	0.0107
	Entropy of products) =			7.758	kJ/kg K		H	0.00130164	0.00283827	0.0084	0.0003
							NH2	0.0012406	0.00270517	0.008	0.0043
							CNO	0.000396835	0.000865312	0.0026	0.0036
							N	0.000201982	0.00044043	0.0013	0.0006
							H2O2	0.000155742	0.0003396	0.001	0.0012
							ClO	6.81472e-05	0.000148597	0.0004	0.0008
							CH2O	3.66352e-05	7.98844e-05	0.0002	0.0002
							Cl2	2.14899e-05	4.68596e-05	0.0001	0.0003
							CClO	1.20711e-05	2.63214e-05	0.0001	0.0002
							HCNO	9.29886e-06	2.02765e-05	0.0001	0.0001
							N2O	2.44592e-06	5.33341e-06	0	0
							C(gr)	3.743e-07	8.16174e-07	0	0
							CH3Cl	2.20963e-07	4.81817e-07	0	0
							CHCl3	3.17955e-09	6.93312e-09	0	0
		Valus of other parameters:
	- Compression energy of detnation products:					5.72978	kJ/cm3	2918.89	kJ/kg
	- Total internal energy of detonation products:					22.6087	kJ/cm3	11517.4	kJ/kg
	- Total heat energy :					-16.8789	kJ/cm3	-8598.52	kJ/kg
	Excluded products (13):
	C;	C(Liq.1);	C(Liq.2);	CCl4;	CH2Cl2;	H2O(l);	N2O3;	NO;	NO2;	O;
	O2;	O3;	OH;
	NOTES :
	DataBase:		D:\YZX.xls
	Equation of state:		BKW EOS
	'BKWN' set of constants ; (Covolumes set 1)
	Alpha=0.5, Beta=0.38, Kappa=9.41, Theta=4250)
	Activity :		Model 1: Condensed products form pure phase (Default)
	Products concentration treshold (mol) =				1e-25
	Sum of amounts of negligible products (mol) =				1e-17
	Correction parameter for condensed products (mol) =				1e-07
	Products convergence tolerance (mol) =				1e-06

## Sheet: Shock adiabat
SHOCK ADIABAT OF DETONATION PRODUCTS
No	Rho,g/cm3	V, cm3/g	V/Vo	p, GPa	T, K	D, m/s	Up, m/s	Qv, kJ/kg	Es, kJ/kg	Ec, kJ/kg	C(d)	C(gr)	C2H4	C2H6	CClO	CH2O	CH2O2	CH3Cl	CH3OH	CH4	CHCl3	Cl	Cl2	ClO	CNO	CO	CO2	H	H2	H2O	H2O2	HCl	HCN	HCNO	N	N2	N2H4	N2O	NH2	NH3
1	2.57338	0.3886	0.7628	41.6097	5012.73	9453.41	2242.25	-8591.87	11105.7	2513.86	1.24934	4.42111e-07	0.0138667	0.00918102	1.57127e-05	5.16663e-05	2.86142	3.39474e-07	0.00178098	0.0314828	3.6258e-09	0.0845838	2.27544e-05	6.20632e-05	0.000396431	1.18396	0.555987	0.00151531	0.145708	3.97861	0.000146134	2.91529	0.0694545	1.28529e-05	0.000182224	2.331	0.00214167	2.41629e-06	0.00132083	0.262345
2	2.9231	0.3421	0.6715	61.2255	5549.89	9744.73	3200.68	-8588.82	13711	5122.18	1.2592	2.18085e-07	0.00668608	0.00549233	3.66772e-06	8.42726e-06	3.86922	3.84016e-08	0.000867891	0.0132965	1.87299e-09	0.129789	1.64367e-05	9.88723e-05	0.00040802	0.477702	0.313213	0.000722993	0.0590147	3.15565	0.000192866	2.87008	0.0417211	2.26909e-06	0.000350364	2.34281	0.00582996	2.52092e-06	0.00105757	0.25917
3	2.37773	0.4206	0.8256	33.6887	4800.85	9919.31	1730.14	-8546.47	10043.2	1496.7	0.997438	8.73279e-07	0.0252794	0.0156549	3.29333e-05	0.000138842	2.27971	1.2195e-06	0.0028361	0.0575915	5.45409e-09	0.0676683	2.67319e-05	4.62541e-05	0.000394658	1.82505	0.655528	0.00237551	0.247394	4.30076	0.000116277	2.9322	0.0993779	3.23779e-05	0.000138473	2.30376	0.00147026	2.28399e-06	0.00162793	0.287961
4	2.70696	0.3694	0.7252	48.1597	5187.89	9448.17	2596.66	-8601.37	11972.7	3371.34	1.30382	3.21863e-07	0.00980527	0.00693314	9.15708e-06	2.57191e-05	3.26409	1.43177e-07	0.00131459	0.0216205	2.78853e-09	0.0991443	2.02295e-05	7.4784e-05	0.000397743	0.85223	0.467407	0.00111811	0.101475	3.68262	0.000165239	2.90073	0.0556037	6.65115e-06	0.000226326	2.34183	0.00295709	2.47013e-06	0.00117277	0.253019
5	2.78952	0.3585	0.7037	52.7588	5313.13	9524.13	2821.94	-8600.08	12581.8	3981.69	1.30239	2.73435e-07	0.00822681	0.00611981	6.4841e-06	1.67075e-05	3.50517	8.52641e-08	0.00110638	0.0175886	2.38515e-09	0.109691	1.87329e-05	8.34546e-05	0.000399994	0.687165	0.408246	0.0009363	0.081781	3.48403	0.000176308	2.89018	0.0492117	4.40486e-06	0.00026367	2.34481	0.00374011	2.49282e-06	0.00111021	0.251909
6	2.65594	0.3765	0.7391	45.5342	5117.2	9429.11	2460.06	-8599.59	11625.6	3025.97	1.29235	3.60039e-07	0.0110991	0.00763608	1.12851e-05	3.35908e-05	3.11126	1.98506e-07	0.00147172	0.0248229	3.07719e-09	0.0932348	2.11746e-05	6.97187e-05	0.000396905	0.969145	0.502698	0.00125331	0.11636	3.80063	0.000158075	2.90664	0.0603335	8.56687e-06	0.000207456	2.33854	0.00259325	2.45183e-06	0.00122237	0.255557
7	2.6244	0.381	0.748	43.9904	5076.1	9429.76	2376.49	-8597.35	11421.2	2823.87	1.27961	3.88102e-07	0.0120513	0.00816355	1.28238e-05	3.96209e-05	3.01607	2.43516e-07	0.00158169	0.0271347	3.27516e-09	0.0898147	2.1775e-05	6.67354e-05	0.000396739	1.04744	0.52367	0.00134711	0.126766	3.87067	0.000153594	2.91006	0.0636055	1.00123e-05	0.000197202	2.33596	0.00240406	2.43989e-06	0.0012577	0.257803
8	2.67543	0.3738	0.7337	46.5199	5143.95	9433.78	2512.07	-8600.48	11755.8	3155.27	1.29776	3.44673e-07	0.0105776	0.00735088	1.04301e-05	3.03509e-05	3.16998	1.75254e-07	0.00140949	0.0235332	2.96523e-09	0.0954621	2.08205e-05	7.16652e-05	0.000397417	0.923196	0.489347	0.00120003	0.110426	3.7559	0.000160902	2.90441	0.0584736	7.78321e-06	0.000214485	2.33989	0.0027247	2.46059e-06	0.00120307	0.254473
9	2.64389	0.3782	0.7425	44.9391	5101.59	9428.32	2428.11	-8598.8	11546.7	2947.88	1.28781	3.70465e-07	0.0114537	0.00783216	1.18582e-05	3.5796e-05	3.07505	2.14727e-07	0.00151312	0.0256803	3.15325e-09	0.0919296	2.14114e-05	6.86034e-05	0.000397043	0.9986	0.510754	0.00128879	0.120242	3.82745	0.00015643	2.90795	0.0615734	9.09792e-06	0.000203563	2.33757	0.00251935	2.44868e-06	0.00123608	0.256397
10	2.63645	0.3793	0.7446	44.5738	5091.69	9428.37	2408.36	-8598.3	11498.4	2900.11	1.28494	3.76952e-07	0.0116747	0.00795437	1.22169e-05	3.72068e-05	3.05251	2.25243e-07	0.00153869	0.0262217	3.19851e-09	0.0911087	2.15474e-05	6.78753e-05	0.000396858	1.01702	0.515731	0.00131054	0.122684	3.84413	0.000155333	2.90877	0.0623313	9.43586e-06	0.000201054	2.33698	0.00247392	2.44501e-06	0.00124402	0.256901
11	2.64849	0.3776	0.7412	45.165	5107.42	9428.41	2440.29	-8599.13	11576.7	2977.53	1.28968	3.66322e-07	0.0113144	0.0077549	1.16341e-05	3.49318e-05	3.08885	2.08332e-07	0.00149695	0.0253462	3.12323e-09	0.0924188	2.13181e-05	6.90164e-05	0.000396917	0.987238	0.507701	0.00127491	0.118736	3.81732	0.000157041	2.90746	0.0610882	8.88997e-06	0.000204991	2.33796	0.00254677	2.4495e-06	0.00123059	0.256055
12	2.64105	0.3786	0.7433	44.7988	5097.71	9428.23	2420.55	-8598.62	11528.2	2929.55	1.2868	3.72875e-07	0.0115358	0.00787741	1.19921e-05	3.63235e-05	3.06641	2.18642e-07	0.00152266	0.0258835	3.16981e-09	0.0916091	2.14609e-05	6.83144e-05	0.000396908	1.00558	0.512671	0.00129688	0.121163	3.8339	0.000155994	2.90827	0.061855	9.22427e-06	0.00020256	2.33736	0.0025015	2.44692e-06	0.00123892	0.256575
13	2.63929	0.3789	0.7438	44.7121	5095.28	9428.2	2415.88	-8598.52	11516.8	2918.25	1.28618	3.74402e-07	0.0115863	0.00790525	1.20748e-05	3.66513e-05	3.06106	2.21082e-07	0.00152852	0.0260095	3.17983e-09	0.0914093	2.14905e-05	6.81321e-05	0.0003968	1.0099	0.513857	0.00130184	0.121733	3.8379	0.000155718	2.90847	0.0620274	9.30266e-06	0.000201929	2.33723	0.00249043	2.44568e-06	0.00124061	0.256683
14	2.63821	0.379	0.7441	44.6592	5093.9	9428.25	2413.01	-8598.43	11509.8	2911.31	1.28571	3.7536e-07	0.0116199	0.0079239	1.21288e-05	3.68623e-05	3.05779	2.2266e-07	0.00153239	0.0260902	3.18693e-09	0.0912941	2.15121e-05	6.80336e-05	0.000396819	1.01261	0.514574	0.00130515	0.122095	3.84028	0.00015557	2.90858	0.062143	9.35327e-06	0.000201593	2.33713	0.00248409	2.44541e-06	0.00124191	0.256766
15	2.63996	0.3788	0.7436	44.7459	5096.35	9428.28	2417.68	-8598.54	11521.1	2922.61	1.28632	3.73744e-07	0.0115696	0.00789616	1.20464e-05	3.65342e-05	3.06315	2.20214e-07	0.00152656	0.0259642	3.17706e-09	0.0914955	2.14833e-05	6.8219e-05	0.000396947	1.00829	0.513386	0.00130023	0.121525	3.83627	0.000155852	2.90838	0.0619718	9.27487e-06	0.000202234	2.33726	0.00249521	2.44677e-06	0.00124026	0.25666
16	2.63888	0.3789	0.7439	44.692	5094.77	9428.23	2414.78	-8598.48	11514.1	2915.6	1.28599	3.74769e-07	0.0115995	0.00791258	1.20958e-05	3.67328e-05	3.05982	2.21692e-07	0.00153003	0.0260407	3.18268e-09	0.0913665	2.14992e-05	6.80966e-05	0.00039682	1.01094	0.514129	0.00130313	0.121872	3.8388	0.000155665	2.90851	0.0620728	9.32224e-06	0.000201808	2.33719	0.00248808	2.44565e-06	0.00124114	0.256717
17	2.63955	0.3789	0.7437	44.7253	5095.75	9428.26	2416.58	-8598.52	11518.5	2919.93	1.28619	3.74129e-07	0.011581	0.00790244	1.20653e-05	3.66101e-05	3.06188	2.20779e-07	0.00152789	0.0259934	3.17922e-09	0.0914464	2.14894e-05	6.81725e-05	0.000396901	1.0093	0.51367	0.00130134	0.121658	3.83723	0.000155781	2.90843	0.0620106	9.29298e-06	0.000202073	2.33723	0.00249249	2.44636e-06	0.0012406	0.256682
18	2.63913	0.3789	0.7438	44.7057	5095.35	9428.34	2415.49	-8598.47	11515.8	2917.32	1.28593	3.74515e-07	0.0115961	0.00791093	1.20887e-05	3.66977e-05	3.06067	2.21438e-07	0.0015296	0.0260267	3.18285e-09	0.0914109	2.15013e-05	6.81497e-05	0.000397	1.01038	0.513928	0.00130285	0.121804	3.83806	0.00015575	2.90847	0.0620637	9.31419e-06	0.000201999	2.33719	0.00249055	2.44679e-06	0.00124135	0.256729

## Sheet: Expansion isentrope
EXPANSION ISENTROPE OF DETONATION PRODUCTS

## Sheet: Graphs
GRAPHS: Shock adiabat and expansion isentrope
