# Supplementary material for: Tetrahedral Nitrogen Atoms Arrangement in A‐Site Cations: A New Approach for Regulating Sensitivity and Energy of Perovskite Energetic Materials
Source: Adv Sci (Weinh). 2025 Mar 24;12(19):2415680. doi: 10.1002/advs.202415680 (PMC12097078; doi:10.1002/advs.202415680)
Supplement: Supplementary file 6 — Supporting Information [file ADVS-12-2415680-s002.xlsx]

## Sheet: Sheet1
			反应物	产物
Compd	密度	摩尔质量	O2(g)	CO2(g)	N2(g)	H20(l)	HCl	CL2(g)	NaCl(g)	KCL(g)	RbCL(g)	AgCL(g)	Δn	燃烧热	燃烧焓	分子生成焓				KJ/mol	Kcal/kmol	Kcal/kg	产气量	N	M	Q
HXP-1	2.365	463.53	3	6	2	6	2	0	1	0	0	0	7	-5663.41	-5646.06	974.254	0.371074		-2586.46	-618.178	-1333.63	14.5	0.0312817	19.5862	1333.63	5.05572	2.24849
HXP-2	2.842	479.64	3	6	2	6	2	0	0	1	0	0	7	-4989.69	-4972.34	275.184	0.104812		-2312.4	-552.677	-1152.27	10.5	0.0218914	25.1429	1152.27	3.72614	1.93032
HXP-3	2.94	526.01	3	6	2	6	2	0	0	0	1	0	7	-4826.68	-4809.33	113.324	0.0431629		-1690.48	-404.034	-768.111	10.5	0.0199616	25.1429	768.111	2.77405	1.66555
HXP-4	2.882	458.56	3.75	6	2.5	7.5	3	0	0	0	0	0	7.75	-6080.5	-6061.29	1279.58	0.487367		-3261.49	-779.514	-1699.92	12	0.0261689	22.5	1699.92	5.11788	2.26227
HXP-5	1.721	548.41	3	6	2	6	2	0	0	0	0	1	7	-4780.49	-4763.14	375.416	0.142988		-2240.82	-535.568	-976.584	9.5	0.0173228	22.3158	976.584	2.55729	1.59915
DAP-4	1.905	430.567	3.75	6	1	7.5	3	0	0	0	0	0	6.25	-4920	-4904.51	122.801	0.0467726
								生成焓
物质	离子焓/a.u.		蒸发焓	焓	相态	标准生成焓		H2O(g)		CO2(g)	CO(g)	NH3(g)	Na2O(cr)	K2O(cr)	Rb2O(cr)	Ag2O(cr)	RbCL	AgCl
C6H14N2++	-345.669	物质	KJ/mol	a.u.		KJ/mol		-285.83		-393	-110.5	-46	-416	-316	-339	-31.05	-435.35	-127.068
NH4+	-56.8321	H2O		-76.4008	g	-241.82		KCl(cr)		NaCl(cr)	KI(cr)	NaI(cr)	I2(g)	Cl2(g)	HCl
K+	-599.739	CO2		-188.581	g	-393.51		-436.75		-411.15	-327.9	-287.78	62.438	0	-92.307
Na+	-162.054	CO		-113.314	g	-110.53
H4IO6-	-751.182	C	715	-37.8402	s	0		Q放热		分子量	J/g	产气量	mol/g	N	M		密度	W	I2	W	cl2	W	N2	N密度	新密度	爆速	爆压
IO4-	-598.365	H2		-1.15486	g	0	HXP-1	-4131.69	463.53	463.53	-8913.54	12.25	0.0264276	20.129	5.47399		1.99	0	0		0	0	0	0	1.99	8.47627	33.7736
ClO4-	-760.898	O2		-150.32	g	0	HXP-2	-3458.22	479.64	479.64	-7210.04	12.25	0.02554	25.3913	5.34369		2.09	0	0		0	0	0	0	2.09	8.67829	36.3665
		N2		-109.527	g	0	HXP-3	-3294.96	526.01	526.01	-6264.07	12.25	0.0232885	25.3913	4.54173		2.22	0	0		0	0	0	0	2.22	8.36441	34.8735
		I2	62.4	-595.273	s	0	HXP-4	-4185.78	458.56	458.56	-9128.09	14.5	0.0316207	23.1111	7.10201		1.963	0	0		0	0	0	0	1.963	9.56032	42.6372
		Cl2		-920.355	g	0	HXP-5	-3248.77	548.41	548.41	-5923.99	12.25	0.0223373	21.4737	3.89583		2.48	0	0		0	0	0	0	2.48	8.42064	37.3311
		Na	107.5	-162.243	s	0	DAP-4	-3029	430.56	430.56	-7035.01	13.5	0.0313545	21.4737	5.95929		1.905	0	0		0	0	0	0	1.905	8.57158	33.694
		K	88.8	-599.896	s	0
		KI	202.4	-897.631	s	-327.9
		NaI		-459.971	s	-287.9
		KCl			s	-436.5
		NaCl			s	-411.2
	反应物	C(s)	CO2(g)	H2O(g)	Cl2(g)	HCl	N2(g)	NaCl(g)	KCl(g)	RbCl(g)	AgCl(g)	Δn							Compd	explosive reaction equations
HXP-1	C6H14N4O12Cl3Na	3.25	2.75	6.5	0.5	1	2	1	0	0	0	12.25							HXP-1	C6H14N4O12Cl3Na→3.375C(s)+2.625CO2+6.75H2O(g)+2N2+NaCL+0.75Cl2+0.5HCl(g)
HXP-2	C6H14N4O12Cl3K	3.25	2.75	6.5	0.5	1	2	0	1	0	0	12.25							HXP-2	C6H14N4O12Cl3K→3.375C(s)+2.625CO2+6.75H2O(g)+2N2+KCL+0.75Cl2+0.5HCl(g)
HXP-3	C6H14N4O12Cl3Rb	3.25	2.75	6.5	0.5	1	2	0	0	1	0	12.25							HXP-3	C6H14N4O12Cl3Rb→3.375C(s)+2.625CO2+6.75H2O(g)+2N2+RbCL+0.75Cl2+0.5HCl(g)
HXP-4	C6H18N5O12Cl3	4	2	8	0.5	2	2.5	0	0	0	0	14.5							HXP-4	C6H18N4O12Cl3→4.25C(s)+1.75CO2+8.5H2O(g)+2.5N2+Cl2+HCl(g)
HXP-5	C6H14N4O12Cl3Ag	3.25	2.75	6.5	0.5	1	2	0	0	0	1	12.25							HXP-5	C6H14N4O12Cl3Ag→3.375C(s)+2.625CO2+6.75H2O(g)+2N2+AgCL+0.75Cl2+0.5HCl(g)
DAP-6	C6H18N3O12Cl3	4	2	8	0.5	2	1.5	0	0	0	0	13.5							DAP-4	C6H18N4O12Cl3→4.25C(s)+1.75CO2+8.5H2O(g)+N2+Cl2+HCl(g)
																			Compd	explosive reaction equations
																			DAP-1	C6H14N4O12Cl3Na→3.5C(s)+2.5CO2+7H2O(g)+2N2+NaCL+Cl2
																			DAP-2	C6H14N4O12Cl3K→3.5C(s)+2.5CO2+7H2O(g)+2N2+KCL+Cl2
HXP-1	-8303.87	-3849.09																	DAP-3	C6H14N4O12Cl3K→3.5C(s)+2.5CO2+7H2O(g)+2N2+RbCL+Cl2
HXP-2	-6674.45	-3201.33																	DAP-4	C6H18N4O12Cl3→4.5C(s)+1.5CO2+9H2O(g)+2.5N2+1.5Cl2(g)
HXP-3	0	0																	DAP-5	C6H14N4O12Cl3K→3.5C(s)+2.5CO2+7H2O(g)+2N2+RbCL+Cl2
HXP-4	-8598.52	-3942.94
HXP-5	0	0
DAP-4	-6588.4	-2836.7

## Sheet: Sheet2
Compd	explosive reaction equations									Compd	explosive reaction equations
DAP-1	C6H14N4O12Cl3Na→3.375C(s)+2.625CO2+6.75H2O(g)+N2+0.5Na2O+0.75Cl2+0.5HCl(g)									DAP-1	C6H14N4O12Cl3Na→3.5C(s)+2.5CO2+7H2O(g)+2N2+NaCL+Cl2
DAP-2	C6H14N4O12Cl3K→3.375C(s)+2.625CO2+6.75H2O(g)+N2+0.5K2O+0.75Cl2+0.5HCl(g)									DAP-2	C6H14N4O12Cl3K→3.5C(s)+2.5CO2+7H2O(g)+2N2+KCL+Cl2
DAP-3	C6H14N4O12Cl3K→3.375C(s)+2.625CO2+6.75H2O(g)+N2+Rb2O+0.75Cl2+0.5HCl(g)									DAP-3	C6H14N4O12Cl3K→3.5C(s)+2.5CO2+7H2O(g)+2N2+RbCL+Cl2
DAP-4	C6H18N4O12Cl3→4.25C(s)+1.75CO2+8.5H2O(g)+1.5N2+Cl2+HCl(g)									DAP-4	C6H18N4O12Cl3→4.5C(s)+1.5CO2+9H2O(g)+2.5N2+1.5Cl2(g)
DAP-5	C6H14N4O12Cl3K→3.375C(s)+2.625CO2+6.75H2O(g)+N2+Ag2O+0.75Cl2+0.5HCl(g)									DAP-5	C6H14N4O12Cl3K→3.5C(s)+2.5CO2+7H2O(g)+2N2+RbCL+Cl2
Compd	combustion reaction equations
DAP-1	C6H14N4O12Cl3Na+3.5O2→6CO2+7H2O(g)+2N2+NaCl+Cl2
DAP-2	C6H14N4O12Cl3K+3.5O2→6CO2+7H2O(g)+2N2+KCl+Cl2
DAP-3	C6H14N4O12Cl3Rb+3.5O2→6CO2+7H2O(g)+2N2+RbCl+Cl2
DAP-4	C6H18N4O12Cl3+4.5O2→6CO2+9H2O(g)+2.5N2+1.5Cl2
DAP-5	C6H14N4O12Cl3Ag+3.5O2→6CO2+7H2O(g)+2N2+AgCl+Cl2
